# Supplementary material for: Systematic quantitative analysis of H2A and H2B variants by targeted proteomics
Source: Epigenetics Chromatin. 2018 Jan 12;11:2. doi: 10.1186/s13072-017-0172-y (PMC5767011; doi:10.1186/s13072-017-0172-y)
Supplement: Supplementary file 2 — Additional file 2. Validation criteria for each signature peptide. Peptide number, protein names, peptide sequence, ESP predictor score, and length of peptides are indicated. The criteria detailed in the results sections (Theoretical histone peptides relevant for a targeted proteomic analysis and Trypsin missed cleavages in signature peptides) were also reported for each peptide. They include their status as fully tryptic or non-tryptic (e.g., C-terminal of the histone variant), if their length is within 6–23 amino acids, if they are not chemically modified, and if the monitored peptides have no neighboring K/R residue. [file 13072_2017_172_MOESM2_ESM.xlsx]

## Sheet: Feuil2
Peptide N°	Protein	Peptide sequence	ESPP score	Lenght	Tryptic peptide	6-23 aa	No chemical modification	No neighboring KR residues
1	Canonical H2A, H2A.J, H2A.X, H2AZ.1, H2AZ.2, TS H2A.1	AGLQFPVGR	0.73938	9	Yes	Yes	Yes	Yes
2	Canonical H2A, H2A.J, TS H2A.1	VTIAQGGVLPNIQAVLLPK	0.22434	19	Yes	Yes	Yes	No
3	H2A.X	ASQASQEY	0.27814	8	No	Yes	No	No
4	H2AZ.1, H2AZ.2	GDEELDSLIK	0.51856	10	Yes	Yes	Yes	Yes
5	H2AZ.1, H2AZ.2	ATIAGGGVIPHIHK	0.52182	14	Yes	Yes	Yes	Yes
6	Macro-H2A.1, Macro-H2A.2, Macro-H2A.3	AGVIFPVGR	0.57522	9	Yes	Yes	Yes	Yes
7	Macro-H2A.1, Macro-H2A.2	HILLAVANDEELNQLLK	0.22194	17	Yes	Yes	Yes	Yes
8	Macro-H2A.1	LEAIITPPPAK	0.71328	11	Yes	Yes	Yes	No
9	Macro-H2A.1	AASADSTTEGTPTDGFTVLSTK	0.5169	22	Yes	Yes	Yes	Yes
10	Macro-H2A.1	NGPLEVAGAAISAGHGLPAK	0.72342	20	Yes	Yes	Yes	No
11	Macro-H2A.1	SIAFPSIGSGR	0.79582	11	Yes	Yes	Yes	Yes
12	Macro-H2A.2, Macro-H2A.3	GVTIASGGVLPR	0.86592	12	Yes	Yes	Yes	Yes
13	Macro-H2A.2	SETILSPPPEK	0.58044	11	Yes	Yes	Yes	No
14	Macro-H2A.2	EGTSNSTSEDGPGDGFTILSSK	0.4993	22	Yes	Yes	Yes	Yes
15	Macro-H2A.2	SVAFPPFPSGR	0.57776	11	Yes	Yes	Yes	Yes
16	Macro-H2A.3	NCLSAAEIR	0.72636	9	Yes	Yes	No	Yes
17	Macro-H2A.3	SPVAETASPGRPGDPQGHLGSLR	0.6642	23	Yes	Yes	Yes	Yes
18	Macro-H2A.3	AGDGQTGHQVALSGSGGEGGSA	0.50448	22	No	Yes	Yes	Yes
19	TS H2A.1	QGNYAQR	0.08894	7	Yes	Yes	No	Yes
20	H2AL.1- H2al1a	GELPFSLVDR	0.82066	10	Yes	Yes	Yes	Yes
21	H2AL.1- H2al1a, H2al1e, H2al1k, H2al1o	IAPEDVR	0.29932	7	Yes	Yes	Yes	No
22	H2AL.1- H2al1b, H2al1e, H2al1k, H2al1m, H2al1n	GELPLSLVDR	0.81432	10	Yes	Yes	Yes	Yes
23	H2AL.1- H2al1b	IAPEDVHLVVQNNEQLR	0.30116	17	Yes	Yes	Yes	No
24	H2AL.1- H2al1a, H2al1e, H2al1k, H2al1m	LVVQNNEQLR	0.59564	10	Yes	Yes	Yes	Yes
25	H2AL.1- H2al1j	GEFPLSLVDR	0.82066	10	Yes	Yes	Yes	Yes
26	H2AL.1- H2al1j	FLPEGNHSGR	0.44474	10	Yes	Yes	Yes	Yes
27	H2AL.1- H2al1m	VTPEDVR	0.21634	7	Yes	Yes	Yes	Yes
28	H2AL.1- H2al1o	GELPLSLVDHFLR	0.26168	13	Yes	Yes	Yes	Yes
29	H2AL.2, Y-Chr H2AL.3	AELQFPVSR	0.84384	9	Yes	Yes	Yes	Yes
30	H2AL.2	FLREGNYSR	0.289	9	Yes	Yes	Yes	No
31	H2AL.2	IAPEHVCR	0.43814	8	Yes	Yes	No	No
32	H2AL.2	VVQNNEQLHQLFK	0.32234	13	Yes	Yes	Yes	Yes
33	Y-Chr H2AL.3	FLGEGIYSR	0.43346	9	Yes	Yes	Yes	Yes
34	Y-Chr H2AL.3	IAPEHVCQVVQNK	0.46422	13	Yes	Yes	No	No
35	H2AP	NAPFSLFDEMPGPR	0.6733	14	Yes	Yes	No	No
36	H2AB.2	NTENCLQR	0.26112	8	Yes	Yes	No	Yes
37	H2AB.2, H2AB.3	LLELAGNEAQR	0.77676	11	Yes	Yes	Yes	No
38	Canonical H2B	KESYSVYVYK	0.2548	10	Yes	Yes	Yes	Yes
39	Canonical H2B	ESYSVYVYK	0.35882	9	Yes	Yes	Yes	Yes
40	Canonical H2B, TS H2B.1	EIQTAVR	0.33054	7	Yes	Yes	Yes	Yes
41	Canonical H2B, TS H2B.1	LLLPGELAK	0.51748	9	Yes	Yes	Yes	Yes
42	TS H2B.1	KESYSIYIYK	0.22748	10	Yes	Yes	Yes	Yes
43	TS H2B.1	ESYSIYIYK	0.31108	9	Yes	Yes	Yes	Yes
44	subH2B	KLATLAVTFGSK	0.60818	12	Yes	Yes	Yes	No
45	subH2B	LATLAVTFGSK	0.5711	11	Yes	Yes	Yes	No
46	H2B.L.2	NSFAIYFPK	0.3982	9	Yes	Yes	Yes	No
47	H2B.L.2	SVNILDSFVK	0.42062	10	Yes	Yes	Yes	Yes
48	H2B.L.2	IASEASFLAR	0.72836	10	Yes	Yes	Yes	Yes
49	H4	DNIQGITKPAIR	0.845	12	Yes	Yes	Yes	No
50	H4	RISGLIYEETR	0.54816	11	Yes	Yes	Yes	No
51	H4	ISGLIYEETR	0.66726	10	Yes	Yes	Yes	No
52	H4	VFLENVIR	0.2589	8	Yes	Yes	Yes	Yes
53	H4	DAVTYTEHAK	0.33306	10	Yes	Yes	Yes	No
54	H4	KTVTAMDVVYALK	0.50456	13	Yes	Yes	No	No
55	H4	TVTAMDVVYALK	0.40212	12	Yes	Yes	No	No
