# Supplementary material for: Systematic quantitative analysis of H2A and H2B variants by targeted proteomics
Source: Epigenetics Chromatin. 2018 Jan 12;11:2. doi: 10.1186/s13072-017-0172-y (PMC5767011; doi:10.1186/s13072-017-0172-y)
Supplement: Supplementary file 4 — Additional file 4. Details of the SRM transitions for each signature peptide. SRM assay parameters including precursor and fragment ion type, charge state, elution time as well as raw data are provided in Suppl. data. (*) Indicates peptides monitored only in their endogenous form. [file 13072_2017_172_MOESM4_ESM.xlsx]

## Sheet: Feuil1
Familly	Protein name	Peptide sequence	Peptide number	Form	Q1 m/z	Q3 m/z	RT	CE (V)
H2A	Canonical H2A, H2AZ.1, H2AZ.2, TS H2A.1, H2AX	AGLQFPVGR	1	light	472.769251	703.388585	26.53	25.8
H2A	Canonical H2A, H2AZ.1, H2AZ.2, TS H2A.1, H2AX	AGLQFPVGR	1	light	472.769251	352.19793	26.53	25.8
H2A	Canonical H2A, H2AZ.1, H2AZ.2, TS H2A.1, H2AX	AGLQFPVGR	1	light	472.769251	517.276909	26.53	25.8
H2A	Canonical H2A, H2AZ.1, H2AZ.2, TS H2A.1, H2AX	AGLQFPVGR	1	heavy	477.773386	713.396854	26.53	25.8
H2A	Canonical H2A, H2AZ.1, H2AZ.2, TS H2A.1, H2AX	AGLQFPVGR	1	heavy	477.773386	357.202065	26.53	25.8
H2A	Canonical H2A, H2AZ.1, H2AZ.2, TS H2A.1, H2AX	AGLQFPVGR	1	heavy	477.773386	517.276909	26.53	25.8
H2A	Canonical H2A, H2A.J	VTIAQGGVLPNIQAVLLPK	2	light	966.088043	1205.76162	38.93	47.5
H2A	Canonical H2A, H2A.J	VTIAQGGVLPNIQAVLLPK	2	light	966.088043	1092.677556	38.93	47.5
H2A	Canonical H2A, H2A.J	VTIAQGGVLPNIQAVLLPK	2	light	966.088043	773.969408	38.93	47.5
H2A	Canonical H2A, H2A.J	VTIAQGGVLPNIQAVLLPK	2	light	966.088043	726.414465	38.93	47.5
H2A	Canonical H2A, H2A.J	VTIAQGGVLPNIQAVLLPK	2	light	966.088043	839.498529	38.93	47.5
H2A	Canonical H2A, H2A.J	VTIAQGGVLPNIQAVLLPK	2	light	644.394454	768.497801	38.93	36.2
H2A	Canonical H2A, H2A.J	VTIAQGGVLPNIQAVLLPK	2	light	644.394454	546.842416	38.93	36.2
H2A	Canonical H2A, H2A.J	VTIAQGGVLPNIQAVLLPK	2	light	644.394454	726.414465	38.93	36.2
H2A	Canonical H2A, H2A.J	VTIAQGGVLPNIQAVLLPK	2	light	644.394454	839.498529	38.93	36.2
H2A	Canonical H2A, H2A.J	VTIAQGGVLPNIQAVLLPK	2	light	644.394454	787.966865	38.93	36.2
H2A	H2A.X	ASQASQEY	3	light	442.193239	526.214368	16.66	24.5
H2A	H2A.X	ASQASQEY	3	light	442.193239	439.18234	16.66	24.5
H2A	H2A.X	ASQASQEY	3	light	442.193239	406.674682	16.66	24.5
H2A	H2A.X	ASQASQEY	3	light	442.193239	573.262716	16.66	24.5
H2A	H2A.X	ASQASQEY	3	light	442.193239	702.305309	16.66	24.5
H2A	H2A.X	ASQASQEY	3	heavy	447.206853	536.241596	16.66	24.5
H2A	H2A.X	ASQASQEY	3	heavy	447.206853	449.209568	16.66	24.5
H2A	H2A.X	ASQASQEY	3	heavy	447.206853	411.688296	16.66	24.5
H2A	H2A.X	ASQASQEY	3	heavy	447.206853	573.262716	16.66	24.5
H2A	H2A.X	ASQASQEY	3	heavy	447.206853	702.305309	16.66	24.5
H2A	H2AZ.1, H2AZ.2	GDEELDSLIK	4	light	559.782418	817.46656	28.4	29.6
H2A	H2AZ.1, H2AZ.2	GDEELDSLIK	4	light	559.782418	688.423967	28.4	29.6
H2A	H2AZ.1, H2AZ.2	GDEELDSLIK	4	light	559.782418	575.339903	28.4	29.6
H2A	H2AZ.1, H2AZ.2	GDEELDSLIK	4	light	559.782418	460.31296	28.4	29.6
H2A	H2AZ.1, H2AZ.2	GDEELDSLIK	4	light	559.782418	431.140869	28.4	29.6
H2A	H2AZ.1, H2AZ.2	GDEELDSLIK	4	heavy	563.789518	825.480759	28.4	29.6
H2A	H2AZ.1, H2AZ.2	GDEELDSLIK	4	heavy	563.789518	696.438166	28.4	29.6
H2A	H2AZ.1, H2AZ.2	GDEELDSLIK	4	heavy	563.789518	583.354102	28.4	29.6
H2A	H2AZ.1, H2AZ.2	GDEELDSLIK	4	heavy	563.789518	468.327159	28.4	29.6
H2A	H2AZ.1, H2AZ.2	GDEELDSLIK	4	heavy	563.789518	431.140869	28.4	29.6
H2A	H2AZ.1, H2AZ.3	ATIAGGGVIPHIHK	5	light	457.601616	631.367455	21.43	26.9
H2A	H2AZ.1, H2AZ.4	ATIAGGGVIPHIHK	5	light	457.601616	543.314357	21.43	26.9
H2A	H2AZ.1, H2AZ.5	ATIAGGGVIPHIHK	5	light	457.601616	507.7958	21.43	26.9
H2A	H2AZ.1, H2AZ.6	ATIAGGGVIPHIHK	5	light	457.601616	479.285068	21.43	26.9
H2A	H2AZ.1, H2AZ.7	ATIAGGGVIPHIHK	5	light	457.601616	450.774337	21.43	26.9
H2A	H2AZ.1, H2AZ.8	ATIAGGGVIPHIHK	5	heavy	460.273015	639.381654	21.43	26.9
H2A	H2AZ.1, H2AZ.9	ATIAGGGVIPHIHK	5	heavy	460.273015	547.321457	21.43	26.9
H2A	H2AZ.1, H2AZ.10	ATIAGGGVIPHIHK	5	heavy	460.273015	511.8029	21.43	26.9
H2A	H2AZ.1, H2AZ.11	ATIAGGGVIPHIHK	5	heavy	460.273015	483.292168	21.43	26.9
H2A	H2AZ.1, H2AZ.12	ATIAGGGVIPHIHK	5	heavy	460.273015	454.781436	21.43	26.9
H2A	Macro-H2A.1, Macro-H2A.2, Macro-H2A.3	AGVIFPVGR	6	light	458.274169	688.414071	27.27	25.2
H2A	Macro-H2A.1, Macro-H2A.2, Macro-H2A.3	AGVIFPVGR	6	light	458.274169	575.330007	27.27	25.2
H2A	Macro-H2A.1, Macro-H2A.2, Macro-H2A.3	AGVIFPVGR	6	light	458.274169	428.261593	27.27	25.2
H2A	Macro-H2A.1, Macro-H2A.2, Macro-H2A.3	AGVIFPVGR	6	light	458.274169	228.134267	27.27	25.2
H2A	Macro-H2A.1, Macro-H2A.2, Macro-H2A.3	AGVIFPVGR	6	light	458.274169	585.339509	27.27	25.2
H2A	Macro-H2A.1, Macro-H2A.2, Macro-H2A.3	AGVIFPVGR	6	heavy	463.278304	698.42234	27.27	25.2
H2A	Macro-H2A.1, Macro-H2A.2, Macro-H2A.3	AGVIFPVGR	6	heavy	463.278304	585.338276	27.27	25.2
H2A	Macro-H2A.1, Macro-H2A.2, Macro-H2A.3	AGVIFPVGR	6	heavy	463.278304	438.269862	27.27	25.2
H2A	Macro-H2A.1, Macro-H2A.2, Macro-H2A.3	AGVIFPVGR	6	heavy	463.278304	228.134267	27.27	25.2
H2A	Macro-H2A.1, Macro-H2A.2, Macro-H2A.3	AGVIFPVGR	6	heavy	463.278304	585.339509	27.27	25.2
H2A	Macro-H2A.1, Macro-H2A.2	HILLAVANDEELNQLLK	7	light	645.029952	857.509094	36.12	36.3
H2A	Macro-H2A.1, Macro-H2A.2	HILLAVANDEELNQLLK	7	light	645.029952	728.466501	36.12	36.3
H2A	Macro-H2A.1, Macro-H2A.2	HILLAVANDEELNQLLK	7	light	645.029952	615.382437	36.12	36.3
H2A	Macro-H2A.1, Macro-H2A.2	HILLAVANDEELNQLLK	7	light	645.029952	718.461021	36.12	36.3
H2A	Macro-H2A.1, Macro-H2A.2	HILLAVANDEELNQLLK	7	light	645.029952	893.988526	36.12	36.3
H2A	Macro-H2A.1, Macro-H2A.2	HILLAVANDEELNQLLK	7	heavy	647.701351	865.523293	36.12	36.3
H2A	Macro-H2A.1, Macro-H2A.2	HILLAVANDEELNQLLK	7	heavy	647.701351	736.4807	36.12	36.3
H2A	Macro-H2A.1, Macro-H2A.2	HILLAVANDEELNQLLK	7	heavy	647.701351	623.396636	36.12	36.3
H2A	Macro-H2A.1, Macro-H2A.2	HILLAVANDEELNQLLK	7	heavy	647.701351	718.461021	36.12	36.3
H2A	Macro-H2A.1, Macro-H2A.2	HILLAVANDEELNQLLK	7	heavy	647.701351	893.988526	36.12	36.3
H2A	Macro-H2A.1	LEAIITPPPAK	8	light	575.347531	907.56113	24.45	30.3
H2A	Macro-H2A.1	LEAIITPPPAK	8	light	575.347531	723.439952	24.45	30.3
H2A	Macro-H2A.1	LEAIITPPPAK	8	light	575.347531	610.355888	24.45	30.3
H2A	Macro-H2A.1	LEAIITPPPAK	8	light	575.347531	509.308209	24.45	30.3
H2A	Macro-H2A.1	LEAIITPPPAK	8	light	575.347531	427.255111	24.45	30.3
H2A	Macro-H2A.1	LEAIITPPPAK	8	heavy	579.354631	915.575329	24.45	30.3
H2A	Macro-H2A.1	LEAIITPPPAK	8	heavy	579.354631	731.454151	24.45	30.3
H2A	Macro-H2A.1	LEAIITPPPAK	8	heavy	579.354631	618.370087	24.45	30.3
H2A	Macro-H2A.1	LEAIITPPPAK	8	heavy	579.354631	517.322408	24.45	30.3
H2A	Macro-H2A.1	LEAIITPPPAK	8	heavy	579.354631	427.255111	24.45	30.3
H2A	Macro-H2A.1	AASADSTTEGTPTDGFTVLSTK	9	light	719.677972	1165.60993	27.76	40
H2A	Macro-H2A.1	AASADSTTEGTPTDGFTVLSTK	9	light	719.677972	852.482545	27.76	40
H2A	Macro-H2A.1	AASADSTTEGTPTDGFTVLSTK	9	light	719.677972	648.392667	27.76	40
H2A	Macro-H2A.1	AASADSTTEGTPTDGFTVLSTK	9	light	719.677972	583.308603	27.76	40
H2A	Macro-H2A.1	AASADSTTEGTPTDGFTVLSTK	9	light	719.677972	834.347567	27.76	40
H2A	Macro-H2A.1	AASADSTTEGTPTDGFTVLSTK	9	heavy	722.349372	1173.624129	27.76	40
H2A	Macro-H2A.1	AASADSTTEGTPTDGFTVLSTK	9	heavy	722.349372	860.496744	27.76	40
H2A	Macro-H2A.1	AASADSTTEGTPTDGFTVLSTK	9	heavy	722.349372	656.406866	27.76	40
H2A	Macro-H2A.1	AASADSTTEGTPTDGFTVLSTK	9	heavy	722.349372	587.315703	27.76	40
H2A	Macro-H2A.1	AASADSTTEGTPTDGFTVLSTK	9	heavy	722.349372	834.347567	27.76	40
H2A	Macro-H2A.1	NGPLEVAGAAISAGHGLPAK	10	light	915.497049	1220.674596	29.06	45.3
H2A	Macro-H2A.1	NGPLEVAGAAISAGHGLPAK	10	light	915.497049	1149.637482	29.06	45.3
H2A	Macro-H2A.1	NGPLEVAGAAISAGHGLPAK	10	light	915.497049	1021.578905	29.06	45.3
H2A	Macro-H2A.1	NGPLEVAGAAISAGHGLPAK	10	light	915.497049	837.457727	29.06	45.3
H2A	Macro-H2A.1	NGPLEVAGAAISAGHGLPAK	10	light	915.497049	829.964854	29.06	45.3
H2A	Macro-H2A.1	NGPLEVAGAAISAGHGLPAK	10	heavy	919.504149	1228.688795	29.06	45.3
H2A	Macro-H2A.1	NGPLEVAGAAISAGHGLPAK	10	heavy	919.504149	1157.651681	29.06	45.3
H2A	Macro-H2A.1	NGPLEVAGAAISAGHGLPAK	10	heavy	919.504149	1029.593104	29.06	45.3
H2A	Macro-H2A.1	NGPLEVAGAAISAGHGLPAK	10	heavy	919.504149	845.471926	29.06	45.3
H2A	Macro-H2A.1	NGPLEVAGAAISAGHGLPAK	10	heavy	919.504149	833.971953	29.06	45.3
H2A	Macro-H2A.1	NGPLEVAGAAISAGHGLPAK	10	light	610.667125	837.457727	29.06	34.5
H2A	Macro-H2A.1	NGPLEVAGAAISAGHGLPAK	10	light	610.667125	315.202681	29.06	34.5
H2A	Macro-H2A.1	NGPLEVAGAAISAGHGLPAK	10	light	610.667125	724.89644	29.06	34.5
H2A	Macro-H2A.1	NGPLEVAGAAISAGHGLPAK	10	light	610.667125	660.375143	29.06	34.5
H2A	Macro-H2A.1	NGPLEVAGAAISAGHGLPAK	10	light	610.667125	575.322379	29.06	34.5
H2A	Macro-H2A.1	NGPLEVAGAAISAGHGLPAK	10	heavy	613.338524	845.471926	29.06	34.5
H2A	Macro-H2A.1	NGPLEVAGAAISAGHGLPAK	10	heavy	613.338524	323.21688	29.06	34.5
H2A	Macro-H2A.1	NGPLEVAGAAISAGHGLPAK	10	heavy	613.338524	728.903539	29.06	34.5
H2A	Macro-H2A.1	NGPLEVAGAAISAGHGLPAK	10	heavy	613.338524	664.382243	29.06	34.5
H2A	Macro-H2A.1	NGPLEVAGAAISAGHGLPAK	10	heavy	613.338524	579.329479	29.06	34.5
H2A	Macro-H2A.1	SIAFPSIGSGR	11	light	546.29583	891.468292	28.21	29
H2A	Macro-H2A.1	SIAFPSIGSGR	11	light	546.29583	820.431178	28.21	29
H2A	Macro-H2A.1	SIAFPSIGSGR	11	light	546.29583	673.362764	28.21	29
H2A	Macro-H2A.1	SIAFPSIGSGR	11	light	546.29583	576.31	28.21	29
H2A	Macro-H2A.1	SIAFPSIGSGR	11	light	546.29583	337.18502	28.21	29
H2A	Macro-H2A.1	SIAFPSIGSGR	11	heavy	551.299965	901.476561	28.21	29
H2A	Macro-H2A.1	SIAFPSIGSGR	11	heavy	551.299965	830.439447	28.21	29
H2A	Macro-H2A.1	SIAFPSIGSGR	11	heavy	551.299965	683.371033	28.21	29
H2A	Macro-H2A.1	SIAFPSIGSGR	11	heavy	551.299965	586.318269	28.21	29
H2A	Macro-H2A.1	SIAFPSIGSGR	11	heavy	551.299965	342.189154	28.21	29
H2A	Macro-H2A.2, Macro-H2A.3	GVTIASGGVLPR	12	light	563.83258	970.568006	25.19	29.8
H2A	Macro-H2A.2, Macro-H2A.3	GVTIASGGVLPR	12	light	563.83258	869.520327	25.19	29.8
H2A	Macro-H2A.2, Macro-H2A.3	GVTIASGGVLPR	12	light	563.83258	756.436263	25.19	29.8
H2A	Macro-H2A.2, Macro-H2A.3	GVTIASGGVLPR	12	light	563.83258	685.399149	25.19	29.8
H2A	Macro-H2A.2, Macro-H2A.3	GVTIASGGVLPR	12	light	563.83258	598.367121	25.19	29.8
H2A	Macro-H2A.2, Macro-H2A.3	GVTIASGGVLPR	12	heavy	568.836714	980.576275	25.19	29.8
H2A	Macro-H2A.2, Macro-H2A.3	GVTIASGGVLPR	12	heavy	568.836714	879.528596	25.19	29.8
H2A	Macro-H2A.2, Macro-H2A.3	GVTIASGGVLPR	12	heavy	568.836714	766.444532	25.19	29.8
H2A	Macro-H2A.2, Macro-H2A.3	GVTIASGGVLPR	12	heavy	568.836714	695.407418	25.19	29.8
H2A	Macro-H2A.2, Macro-H2A.3	GVTIASGGVLPR	12	heavy	568.836714	608.37539	25.19	29.8
H2A	Macro-H2A.2	SETILSPPPEK	13	light	599.321711	767.429781	21.49	31.4
H2A	Macro-H2A.2	SETILSPPPEK	13	light	599.321711	654.345717	21.49	31.4
H2A	Macro-H2A.2	SETILSPPPEK	13	light	599.321711	567.313689	21.49	31.4
H2A	Macro-H2A.2	SETILSPPPEK	13	light	599.321711	470.260925	21.49	31.4
H2A	Macro-H2A.2	SETILSPPPEK	13	light	599.321711	413.221268	21.49	31.4
H2A	Macro-H2A.2	SETILSPPPEK	13	heavy	603.32881	775.44398	21.49	31.4
H2A	Macro-H2A.2	SETILSPPPEK	13	heavy	603.32881	662.359916	21.49	31.4
H2A	Macro-H2A.2	SETILSPPPEK	13	heavy	603.32881	575.327888	21.49	31.4
H2A	Macro-H2A.2	SETILSPPPEK	13	heavy	603.32881	478.275124	21.49	31.4
H2A	Macro-H2A.2	SETILSPPPEK	13	heavy	603.32881	413.221268	21.49	31.4
H2A	Macro-H2A.2	EGTSNSTSEDGPGDGFTILSSK	14	light	729.329231	852.482545	29.04	40.5
H2A	Macro-H2A.2	EGTSNSTSEDGPGDGFTILSSK	14	light	729.329231	795.461081	29.04	40.5
H2A	Macro-H2A.2	EGTSNSTSEDGPGDGFTILSSK	14	light	729.329231	648.392667	29.04	40.5
H2A	Macro-H2A.2	EGTSNSTSEDGPGDGFTILSSK	14	light	729.329231	547.344989	29.04	40.5
H2A	Macro-H2A.2	EGTSNSTSEDGPGDGFTILSSK	14	light	729.329231	561.295496	29.04	40.5
H2A	Macro-H2A.2	EGTSNSTSEDGPGDGFTILSSK	14	heavy	732.000631	860.496744	29.04	40.5
H2A	Macro-H2A.2	EGTSNSTSEDGPGDGFTILSSK	14	heavy	732.000631	803.47528	29.04	40.5
H2A	Macro-H2A.2	EGTSNSTSEDGPGDGFTILSSK	14	heavy	732.000631	656.406866	29.04	40.5
H2A	Macro-H2A.2	EGTSNSTSEDGPGDGFTILSSK	14	heavy	732.000631	555.359188	29.04	40.5
H2A	Macro-H2A.2	EGTSNSTSEDGPGDGFTILSSK	14	heavy	732.000631	565.302595	29.04	40.5
H2A	Macro-H2A.2	SVAFPPFPSGR	15	light	581.306198	975.504677	29.61	30.6
H2A	Macro-H2A.2	SVAFPPFPSGR	15	light	581.306198	757.399149	29.61	30.6
H2A	Macro-H2A.2	SVAFPPFPSGR	15	light	581.306198	660.346386	29.61	30.6
H2A	Macro-H2A.2	SVAFPPFPSGR	15	light	581.306198	379.203213	29.61	30.6
H2A	Macro-H2A.2	SVAFPPFPSGR	15	light	581.306198	258.144832	29.61	30.6
H2A	Macro-H2A.2	SVAFPPFPSGR	15	heavy	586.310332	985.512946	29.61	30.6
H2A	Macro-H2A.2	SVAFPPFPSGR	15	heavy	586.310332	767.407418	29.61	30.6
H2A	Macro-H2A.2	SVAFPPFPSGR	15	heavy	586.310332	670.354655	29.61	30.6
H2A	Macro-H2A.2	SVAFPPFPSGR	15	heavy	586.310332	384.207347	29.61	30.6
H2A	Macro-H2A.2	SVAFPPFPSGR	15	heavy	586.310332	258.144832	29.61	30.6
H2A	Macro-H2A.3	NC[CAM]LSAAEIR	16	light	517.25839	919.466577	20.69	27.8
H2A	Macro-H2A.3	NC[CAM]LSAAEIR	16	light	517.25839	759.435929	20.69	27.8
H2A	Macro-H2A.3	NC[CAM]LSAAEIR	16	light	517.25839	646.351865	20.69	27.8
H2A	Macro-H2A.3	NC[CAM]LSAAEIR	16	light	517.25839	559.319837	20.69	27.8
H2A	Macro-H2A.3	NC[CAM]LSAAEIR	16	light	517.25839	488.282723	20.69	27.8
H2A	Macro-H2A.3	NC[CAM]LSAAEIR	16	heavy	522.262525	929.474846	20.69	27.8
H2A	Macro-H2A.3	NC[CAM]LSAAEIR	16	heavy	522.262525	769.444198	20.69	27.8
H2A	Macro-H2A.3	NC[CAM]LSAAEIR	16	heavy	522.262525	656.360134	20.69	27.8
H2A	Macro-H2A.3	NC[CAM]LSAAEIR	16	heavy	522.262525	569.328106	20.69	27.8
H2A	Macro-H2A.3	NC[CAM]LSAAEIR	16	heavy	522.262525	498.290992	20.69	27.8
H2A	Macro-H2A.3	SPVAETASPGRPGDPQGHLGSLR	17	light	762.724361	964.532289	19.87	42.1
H2A	Macro-H2A.3	SPVAETASPGRPGDPQGHLGSLR	17	light	762.724361	901.966448	19.87	42.1
H2A	Macro-H2A.3	SPVAETASPGRPGDPQGHLGSLR	17	light	762.724361	851.442608	19.87	42.1
H2A	Macro-H2A.3	SPVAETASPGRPGDPQGHLGSLR	17	light	762.724361	815.924051	19.87	42.1
H2A	Macro-H2A.3	SPVAETASPGRPGDPQGHLGSLR	17	light	762.724361	772.408037	19.87	42.1
H2A	Macro-H2A.3	SPVAETASPGRPGDPQGHLGSLR	17	heavy	766.060451	974.540558	19.87	42.1
H2A	Macro-H2A.3	SPVAETASPGRPGDPQGHLGSLR	17	heavy	766.060451	906.970582	19.87	42.1
H2A	Macro-H2A.3	SPVAETASPGRPGDPQGHLGSLR	17	heavy	766.060451	856.446743	19.87	42.1
H2A	Macro-H2A.3	SPVAETASPGRPGDPQGHLGSLR	17	heavy	766.060451	820.928186	19.87	42.1
H2A	Macro-H2A.3	SPVAETASPGRPGDPQGHLGSLR	17	heavy	766.060451	777.412172	19.87	42.1
H2A	Macro-H2A.3	AGDGQTGHQVALSGSGGEGGSA	18	light	950.425006	765.300952	17.38	46.8
H2A	Macro-H2A.3	AGDGQTGHQVALSGSGGEGGSA	18	light	950.425006	678.268923	17.38	46.8
H2A	Macro-H2A.3	AGDGQTGHQVALSGSGGEGGSA	18	light	950.425006	852.35947	17.38	46.8
H2A	Macro-H2A.3	AGDGQTGHQVALSGSGGEGGSA	18	light	950.425006	1022.464997	17.38	46.8
H2A	Macro-H2A.3	AGDGQTGHQVALSGSGGEGGSA	18	light	950.425006	1135.549061	17.38	46.8
H2A	Macro-H2A.3	AGDGQTGHQVALSGSGGEGGSA	18	heavy	952.428556	769.308051	17.38	46.8
H2A	Macro-H2A.3	AGDGQTGHQVALSGSGGEGGSA	18	heavy	952.428556	682.276022	17.38	46.8
H2A	Macro-H2A.3	AGDGQTGHQVALSGSGGEGGSA	18	heavy	952.428556	852.35947	17.38	46.8
H2A	Macro-H2A.3	AGDGQTGHQVALSGSGGEGGSA	18	heavy	952.428556	1022.464997	17.38	46.8
H2A	Macro-H2A.3	AGDGQTGHQVALSGSGGEGGSA	18	heavy	952.428556	1135.549061	17.38	46.8
H2A	TS H2A.1	QGNYAQR	19	light	418.704108	708.342363	13.58	23.4
H2A	TS H2A.1	QGNYAQR	19	light	418.704108	651.320899	13.58	23.4
H2A	TS H2A.1	QGNYAQR	19	light	418.704108	537.277972	13.58	23.4
H2A	TS H2A.1	QGNYAQR	19	light	418.704108	374.214643	13.58	23.4
H2A	TS H2A.1	QGNYAQR	19	heavy	423.708243	718.350632	13.58	23.4
H2A	TS H2A.1	QGNYAQR	19	heavy	423.708243	661.329168	13.58	23.4
H2A	TS H2A.1	QGNYAQR	19	heavy	423.708243	547.286241	13.58	23.4
H2A	TS H2A.1	QGNYAQR	19	heavy	423.708243	384.222912	13.58	23.4
H2A	H2AL.1- H2al1a	GELPFSLVDR	20	light	566.803488	833.451579	33.56	29.9
H2A	H2AL.1- H2al1a	GELPFSLVDR	20	light	566.803488	473.77146	33.56	29.9
H2A	H2AL.1- H2al1a	GELPFSLVDR	20	heavy	571.807622	843.459848	33.56	29.9
H2A	H2AL.1- H2al1a	GELPFSLVDR	20	heavy	571.807622	478.775594	33.56	29.9
H2A	H2AL.1- H2al1a, H2al1e, H2al1k, H2al1o	IAPEDVR	21	light	400.21906	686.34678	16.93	22.6
H2A	H2AL.1- H2al1a, H2al1e, H2al1k, H2al1o	IAPEDVR	21	light	400.21906	615.309666	16.93	22.6
H2A	H2AL.1- H2al1a, H2al1e, H2al1k, H2al1o	IAPEDVR	21	light	400.21906	518.256902	16.93	22.6
H2A	H2AL.1- H2al1a, H2al1e, H2al1k, H2al1o	IAPEDVR	21	light	400.21906	308.158471	16.93	22.6
H2A	H2AL.1- H2al1a, H2al1e, H2al1k, H2al1o	IAPEDVR	21	heavy	405.223194	696.355049	16.93	22.6
H2A	H2AL.1- H2al1a, H2al1e, H2al1k, H2al1o	IAPEDVR	21	heavy	405.223194	625.317935	16.93	22.6
H2A	H2AL.1- H2al1a, H2al1e, H2al1k, H2al1o	IAPEDVR	21	heavy	405.223194	528.265171	16.93	22.6
H2A	H2AL.1- H2al1a, H2al1e, H2al1k, H2al1o	IAPEDVR	21	heavy	405.223194	313.162605	16.93	22.6
H2A	H2AL.1- H2al1b, H2al1e, H2al1k, H2al1m, H2al1n	GELPLSLVDR	22	light	549.811313	799.467229	31.3	29.2
H2A	H2AL.1- H2al1b, H2al1e, H2al1k, H2al1m, H2al1n	GELPLSLVDR	22	light	549.811313	589.330401	31.3	29.2
H2A	H2AL.1- H2al1b, H2al1e, H2al1k, H2al1m, H2al1n	GELPLSLVDR	22	light	549.811313	456.779285	31.3	29.2
H2A	H2AL.1- H2al1b, H2al1e, H2al1k, H2al1m, H2al1n	GELPLSLVDR	22	light	549.811313	400.237253	31.3	29.2
H2A	H2AL.1- H2al1b, H2al1e, H2al1k, H2al1m, H2al1n	GELPLSLVDR	22	heavy	554.815447	809.475498	31.3	29.2
H2A	H2AL.1- H2al1b, H2al1e, H2al1k, H2al1m, H2al1n	GELPLSLVDR	22	heavy	554.815447	599.33867	31.3	29.2
H2A	H2AL.1- H2al1b, H2al1e, H2al1k, H2al1m, H2al1n	GELPLSLVDR	22	heavy	554.815447	461.783419	31.3	29.2
H2A	H2AL.1- H2al1b, H2al1e, H2al1k, H2al1m, H2al1n	GELPLSLVDR	22	heavy	554.815447	405.241387	31.3	29.2
H2A	H2AL.1- H2al1b	IAPEDVHLVVQNNEQLR	23	light	987.523795	1212.669511	26.3	48.5
H2A	H2AL.1- H2al1b	IAPEDVHLVVQNNEQLR	23	light	987.523795	1099.585447	26.3	48.5
H2A	H2AL.1- H2al1b	IAPEDVHLVVQNNEQLR	23	light	987.523795	1000.517033	26.3	48.5
H2A	H2AL.1- H2al1b	IAPEDVHLVVQNNEQLR	23	light	987.523795	901.448619	26.3	48.5
H2A	H2AL.1- H2al1b	IAPEDVHLVVQNNEQLR	23	light	987.523795	895.463206	26.3	48.5
H2A	H2AL.1- H2al1b	IAPEDVHLVVQNNEQLR	23	heavy	992.52793	1222.67778	26.3	48.5
H2A	H2AL.1- H2al1b	IAPEDVHLVVQNNEQLR	23	heavy	992.52793	1109.593716	26.3	48.5
H2A	H2AL.1- H2al1b	IAPEDVHLVVQNNEQLR	23	heavy	992.52793	1010.525302	26.3	48.5
H2A	H2AL.1- H2al1b	IAPEDVHLVVQNNEQLR	23	heavy	992.52793	911.456888	26.3	48.5
H2A	H2AL.1- H2al1b	IAPEDVHLVVQNNEQLR	23	heavy	992.52793	900.467341	26.3	48.5
H2A	H2AL.1- H2al1b	IAPEDVHLVVQNNEQLR	23	heavy	992.52793	900.467957	26.3	48.5
H2A	H2AL.1- H2al1b	IAPEDVHLVVQNNEQLR	23	light	658.684956	1000.517033	26.3	36.9
H2A	H2AL.1- H2al1b	IAPEDVHLVVQNNEQLR	23	light	658.684956	901.448619	26.3	36.9
H2A	H2AL.1- H2al1b	IAPEDVHLVVQNNEQLR	23	light	658.684956	773.390041	26.3	36.9
H2A	H2AL.1- H2al1b	IAPEDVHLVVQNNEQLR	23	light	658.684956	659.347114	26.3	36.9
H2A	H2AL.1- H2al1b	IAPEDVHLVVQNNEQLR	23	light	658.684956	895.463206	26.3	36.9
H2A	H2AL.1- H2al1b	IAPEDVHLVVQNNEQLR	23	heavy	662.021045	1010.525302	26.3	36.9
H2A	H2AL.1- H2al1b	IAPEDVHLVVQNNEQLR	23	heavy	662.021045	911.456888	26.3	36.9
H2A	H2AL.1- H2al1b	IAPEDVHLVVQNNEQLR	23	heavy	662.021045	783.39831	26.3	36.9
H2A	H2AL.1- H2al1b	IAPEDVHLVVQNNEQLR	23	heavy	662.021045	669.355383	26.3	36.9
H2A	H2AL.1- H2al1b	IAPEDVHLVVQNNEQLR	23	heavy	662.021045	900.467341	26.3	36.9
H2A	H2AL.1- H2al1a, H2al1e, H2al1k, H2al1m	LVVQNNEQLR	24	light	606.838393	1000.517033	19.25	31.7
H2A	H2AL.1- H2al1a, H2al1e, H2al1k, H2al1m	LVVQNNEQLR	24	light	606.838393	901.448619	19.25	31.7
H2A	H2AL.1- H2al1a, H2al1e, H2al1k, H2al1m	LVVQNNEQLR	24	light	606.838393	773.390041	19.25	31.7
H2A	H2AL.1- H2al1a, H2al1e, H2al1k, H2al1m	LVVQNNEQLR	24	light	606.838393	659.347114	19.25	31.7
H2A	H2AL.1- H2al1a, H2al1e, H2al1k, H2al1m	LVVQNNEQLR	24	light	606.838393	500.762154	19.25	31.7
H2A	H2AL.1- H2al1a, H2al1e, H2al1k, H2al1m	LVVQNNEQLR	24	heavy	611.842528	1010.525302	19.25	31.7
H2A	H2AL.1- H2al1a, H2al1e, H2al1k, H2al1m	LVVQNNEQLR	24	heavy	611.842528	911.456888	19.25	31.7
H2A	H2AL.1- H2al1a, H2al1e, H2al1k, H2al1m	LVVQNNEQLR	24	heavy	611.842528	783.39831	19.25	31.7
H2A	H2AL.1- H2al1a, H2al1e, H2al1k, H2al1m	LVVQNNEQLR	24	heavy	611.842528	669.355383	19.25	31.7
H2A	H2AL.1- H2al1a, H2al1e, H2al1k, H2al1m	LVVQNNEQLR	24	heavy	611.842528	505.766289	19.25	31.7
H2A	H2AL.1- H2al1j	GEFPLSLVDR	25	light	566.803488	799.467229	34.36	29.9
H2A	H2AL.1- H2al1j	GEFPLSLVDR	25	light	566.803488	702.414465	34.36	29.9
H2A	H2AL.1- H2al1j	GEFPLSLVDR	25	light	566.803488	400.237253	34.36	29.9
H2A	H2AL.1- H2al1j	GEFPLSLVDR	25	light	566.803488	843.461081	34.36	29.9
H2A	H2AL.1- H2al1j	GEFPLSLVDR	25	heavy	571.807622	809.475498	34.36	29.9
H2A	H2AL.1- H2al1j	GEFPLSLVDR	25	heavy	571.807622	712.422734	34.36	29.9
H2A	H2AL.1- H2al1j	GEFPLSLVDR	25	heavy	571.807622	405.241387	34.36	29.9
H2A	H2AL.1- H2al1j	GEFPLSLVDR	25	heavy	571.807622	843.461081	34.36	29.9
H2A	H2AL.1- H2al1j	FLPEGNHSGR	26	light	557.275429	853.391104	24.72	29.5
H2A	H2AL.1- H2al1j	FLPEGNHSGR	26	light	557.275429	756.33834	24.72	29.5
H2A	H2AL.1- H2al1j	FLPEGNHSGR	26	light	557.275429	627.295747	24.72	29.5
H2A	H2AL.1- H2al1j	FLPEGNHSGR	26	light	557.275429	483.741222	24.72	29.5
H2A	H2AL.1- H2al1j	FLPEGNHSGR	26	light	557.275429	427.19919	24.72	29.5
H2A	H2AL.1- H2al1j	FLPEGNHSGR	26	heavy	562.279563	863.399373	24.72	29.5
H2A	H2AL.1- H2al1j	FLPEGNHSGR	26	heavy	562.279563	766.346609	24.72	29.5
H2A	H2AL.1- H2al1j	FLPEGNHSGR	26	heavy	562.279563	637.304016	24.72	29.5
H2A	H2AL.1- H2al1j	FLPEGNHSGR	26	heavy	562.279563	488.745357	24.72	29.5
H2A	H2AL.1- H2al1j	FLPEGNHSGR	26	heavy	562.279563	432.203325	24.72	29.5
H2A	H2AL.1- H2al1m	VTPEDVR	27	light	408.216517	716.357344	16.27	23
H2A	H2AL.1- H2al1m	VTPEDVR	27	light	408.216517	615.309666	16.27	23
H2A	H2AL.1- H2al1m	VTPEDVR	27	light	408.216517	518.256902	16.27	23
H2A	H2AL.1- H2al1m	VTPEDVR	27	light	408.216517	389.214309	16.27	23
H2A	H2AL.1- H2al1m	VTPEDVR	27	light	408.216517	308.158471	16.27	23
H2A	H2AL.1- H2al1m	VTPEDVR	27	heavy	413.220652	726.365613	16.27	23
H2A	H2AL.1- H2al1m	VTPEDVR	27	heavy	413.220652	625.317935	16.27	23
H2A	H2AL.1- H2al1m	VTPEDVR	27	heavy	413.220652	528.265171	16.27	23
H2A	H2AL.1- H2al1m	VTPEDVR	27	heavy	413.220652	399.222578	16.27	23
H2A	H2AL.1- H2al1m	VTPEDVR	27	heavy	413.220652	313.162605	16.27	23
H2A	H2AL.1- H2al1o	GELPLSLVDHFLR	28	light	748.417008	1196.678619	38.28	37.9
H2A	H2AL.1- H2al1o	GELPLSLVDHFLR	28	light	748.417008	986.541791	38.28	37.9
H2A	H2AL.1- H2al1o	GELPLSLVDHFLR	28	light	748.417008	786.425699	38.28	37.9
H2A	H2AL.1- H2al1o	GELPLSLVDHFLR	28	light	748.417008	572.330342	38.28	37.9
H2A	H2AL.1- H2al1o	GELPLSLVDHFLR	28	light	748.417008	598.842947	38.28	37.9
H2A	H2AL.1- H2al1o	GELPLSLVDHFLR	28	heavy	753.421142	1206.686888	38.28	37.9
H2A	H2AL.1- H2al1o	GELPLSLVDHFLR	28	heavy	753.421142	996.55006	38.28	37.9
H2A	H2AL.1- H2al1o	GELPLSLVDHFLR	28	heavy	753.421142	796.433968	38.28	37.9
H2A	H2AL.1- H2al1o	GELPLSLVDHFLR	28	heavy	753.421142	582.338611	38.28	37.9
H2A	H2AL.1- H2al1o	GELPLSLVDHFLR	28	heavy	753.421142	603.847082	38.28	37.9
H2A	H2AL.1- H2al1o	GELPLSLVDHFLR	28	light	499.280431	899.509763	38.28	29
H2A	H2AL.1- H2al1o	GELPLSLVDHFLR	28	light	499.280431	786.425699	38.28	29
H2A	H2AL.1- H2al1o	GELPLSLVDHFLR	28	light	499.280431	572.330342	38.28	29
H2A	H2AL.1- H2al1o	GELPLSLVDHFLR	28	light	499.280431	598.842947	38.28	29
H2A	H2AL.1- H2al1o	GELPLSLVDHFLR	28	light	499.280431	550.316566	38.28	29
H2A	H2AL.1- H2al1o	GELPLSLVDHFLR	28	heavy	502.61652	909.518032	38.28	29
H2A	H2AL.1- H2al1o	GELPLSLVDHFLR	28	heavy	502.61652	796.433968	38.28	29
H2A	H2AL.1- H2al1o	GELPLSLVDHFLR	28	heavy	502.61652	582.338611	38.28	29
H2A	H2AL.1- H2al1o	GELPLSLVDHFLR	28	heavy	502.61652	603.847082	38.28	29
H2A	H2AL.1- H2al1o	GELPLSLVDHFLR	28	heavy	502.61652	555.3207	38.28	29
H2A	H2AL.2, Y-Chr H2AL.3	AELQFPVSR	29	light	523.785098	846.483214	26.12	28
H2A	H2AL.2, Y-Chr H2AL.3	AELQFPVSR	29	light	523.785098	733.399149	26.12	28
H2A	H2AL.2, Y-Chr H2AL.3	AELQFPVSR	29	light	523.785098	605.340572	26.12	28
H2A	H2AL.2, Y-Chr H2AL.3	AELQFPVSR	29	light	523.785098	458.272158	26.12	28
H2A	H2AL.2, Y-Chr H2AL.3	AELQFPVSR	29	heavy	528.789233	856.491483	26.12	28
H2A	H2AL.2, Y-Chr H2AL.3	AELQFPVSR	29	heavy	528.789233	743.407418	26.12	28
H2A	H2AL.2, Y-Chr H2AL.3	AELQFPVSR	29	heavy	528.789233	615.348841	26.12	28
H2A	H2AL.2, Y-Chr H2AL.3	AELQFPVSR	29	heavy	528.789233	468.280427	26.12	28
H2A	H2AL.2	FLREGNYSR	30	light	571.291079	881.422404	20.21	30.1
H2A	H2AL.2	FLREGNYSR	30	light	571.291079	725.321293	20.21	30.1
H2A	H2AL.2	FLREGNYSR	30	light	571.291079	497.756872	20.21	30.1
H2A	H2AL.2	FLREGNYSR	30	light	571.291079	441.21484	20.21	30.1
H2A	H2AL.2	FLREGNYSR	30	light	571.291079	363.164285	20.21	30.1
H2A	H2AL.2	IAPEHVC[CAM]R	31	light	491.250368	797.372283	19.69	26.6
H2A	H2AL.2	IAPEHVC[CAM]R	31	light	491.250368	700.319519	19.69	26.6
H2A	H2AL.2	IAPEHVC[CAM]R	31	light	491.250368	571.276926	19.69	26.6
H2A	H2AL.2	IAPEHVC[CAM]R	31	light	491.250368	399.18978	19.69	26.6
H2A	H2AL.2	IAPEHVC[CAM]R	31	light	491.250368	286.142101	19.69	26.6
H2A	H2AL.2	IAPEHVC[CAM]R	31	heavy	496.254503	807.380552	19.69	26.6
H2A	H2AL.2	IAPEHVC[CAM]R	31	heavy	496.254503	710.327788	19.69	26.6
H2A	H2AL.2	IAPEHVC[CAM]R	31	heavy	496.254503	581.285195	19.69	26.6
H2A	H2AL.2	IAPEHVC[CAM]R	31	heavy	496.254503	404.193914	19.69	26.6
H2A	H2AL.2	IAPEHVC[CAM]R	31	heavy	496.254503	807.381785	19.69	26.6
H2A	H2AL.2	IAPEHVC[CAM]R	31	heavy	496.254503	404.194531	19.69	26.6
H2A	H2AL.2	VVQNNEQLHQLFK	32	light	532.954606	749.394064	23.77	30.6
H2A	H2AL.2	VVQNNEQLHQLFK	32	light	532.954606	699.859857	23.77	30.6
H2A	H2AL.2	VVQNNEQLHQLFK	32	light	532.954606	635.830568	23.77	30.6
H2A	H2AL.2	VVQNNEQLHQLFK	32	light	532.954606	578.809105	23.77	30.6
H2A	H2AL.2	VVQNNEQLHQLFK	32	light	532.954606	521.787641	23.77	30.6
H2A	Y-Chr H2AL.3	FLGEGIYSR	33	light	521.271824	894.467957	27.45	27.9
H2A	Y-Chr H2AL.3	FLGEGIYSR	33	light	521.271824	781.383893	27.45	27.9
H2A	Y-Chr H2AL.3	FLGEGIYSR	33	light	521.271824	724.36243	27.45	27.9
H2A	Y-Chr H2AL.3	FLGEGIYSR	33	light	521.271824	595.319837	27.45	27.9
H2A	Y-Chr H2AL.3	FLGEGIYSR	33	light	521.271824	538.298373	27.45	27.9
H2A	Y-Chr H2AL.3	FLGEGIYSR	33	heavy	526.275958	904.476226	27.45	27.9
H2A	Y-Chr H2AL.3	FLGEGIYSR	33	heavy	526.275958	791.392162	27.45	27.9
H2A	Y-Chr H2AL.3	FLGEGIYSR	33	heavy	526.275958	734.370699	27.45	27.9
H2A	Y-Chr H2AL.3	FLGEGIYSR	33	heavy	526.275958	605.328106	27.45	27.9
H2A	Y-Chr H2AL.3	FLGEGIYSR	33	heavy	526.275958	548.306642	27.45	27.9
H2A	Y-Chr H2AL.3	IAPEHVC[CAM]QVVQNK	34	light	507.932925	875.440363	18.22	29.4
H2A	Y-Chr H2AL.3	IAPEHVC[CAM]QVVQNK	34	light	507.932925	715.409714	18.22	29.4
H2A	Y-Chr H2AL.3	IAPEHVC[CAM]QVVQNK	34	light	507.932925	587.351137	18.22	29.4
H2A	Y-Chr H2AL.3	IAPEHVC[CAM]QVVQNK	34	light	507.932925	704.853718	18.22	29.4
H2A	Y-Chr H2AL.3	IAPEHVC[CAM]QVVQNK	34	light	507.932925	669.335161	18.22	29.4
H2A	Y-Chr H2AL.3	IAPEHVC[CAM]QVVQNK	34	heavy	510.604325	883.454562	18.22	29.4
H2A	Y-Chr H2AL.3	IAPEHVC[CAM]QVVQNK	34	heavy	510.604325	723.423913	18.22	29.4
H2A	Y-Chr H2AL.3	IAPEHVC[CAM]QVVQNK	34	heavy	510.604325	595.365336	18.22	29.4
H2A	Y-Chr H2AL.3	IAPEHVC[CAM]QVVQNK	34	heavy	510.604325	708.860817	18.22	29.4
H2A	Y-Chr H2AL.3	IAPEHVC[CAM]QVVQNK	34	heavy	510.604325	673.34226	18.22	29.4
H2A	H2AP	NAPFSLFDEM[+16]PGPR	35	light	797.37194	964.419293	33.57	40.1
H2A	H2AP	NAPFSLFDEM[+16]PGPR	35	light	797.37194	817.350879	33.57	40.1
H2A	H2AP	NAPFSLFDEM[+16]PGPR	35	light	797.37194	702.323936	33.57	40.1
H2A	H2AP	NAPFSLFDEM[+16]PGPR	35	light	797.37194	426.245943	33.57	40.1
H2A	H2AP	NAPFSLFDEM[+16]PGPR	35	light	797.37194	704.83192	33.57	40.1
H2A	H2AP	NAPFSLFDEM[+16]PGPR	35	heavy	802.376075	974.427562	33.57	40.1
H2A	H2AP	NAPFSLFDEM[+16]PGPR	35	heavy	802.376075	827.359148	33.57	40.1
H2A	H2AP	NAPFSLFDEM[+16]PGPR	35	heavy	802.376075	712.332205	33.57	40.1
H2A	H2AP	NAPFSLFDEM[+16]PGPR	35	heavy	802.376075	436.254212	33.57	40.1
H2A	H2AP	NAPFSLFDEM[+16]PGPR	35	heavy	802.376075	709.836054	33.57	40.1
H2A	H2AB.2, H2AB.3	LLELAGNEAQR	36	light	607.330401	987.485398	23.54	31.7
H2A	H2AB.2, H2AB.3	LLELAGNEAQR	36	light	607.330401	858.442805	23.54	31.7
H2A	H2AB.2, H2AB.3	LLELAGNEAQR	36	light	607.330401	745.358741	23.54	31.7
H2A	H2AB.2, H2AB.3	LLELAGNEAQR	36	light	607.330401	674.321627	23.54	31.7
H2A	H2AB.2, H2AB.3	LLELAGNEAQR	36	light	607.330401	356.217997	23.54	31.7
H2A	H2AB.2, H2AB.3	LLELAGNEAQR	36	light	607.330401	356.205421	23.54	31.7
H2A	H2AB.2, H2AB.3	LLELAGNEAQR	36	heavy	612.334536	997.493667	23.54	31.7
H2A	H2AB.2, H2AB.3	LLELAGNEAQR	36	heavy	612.334536	868.451074	23.54	31.7
H2A	H2AB.2, H2AB.3	LLELAGNEAQR	36	heavy	612.334536	755.36701	23.54	31.7
H2A	H2AB.2, H2AB.3	LLELAGNEAQR	36	heavy	612.334536	684.329896	23.54	31.7
H2A	H2AB.2, H2AB.3	LLELAGNEAQR	36	heavy	612.334536	356.217997	23.54	31.7
H2A	H2AB.2, H2AB.3	LLELAGNEAQR	36	heavy	612.334536	356.205421	23.54	31.7
H2A	H2AB.2	NTENC[CAM]LQR	37	light	517.737822	920.425441	22.72	27.8
H2A	H2AB.2	NTENC[CAM]LQR	37	light	517.737822	819.377762	22.72	27.8
H2A	H2AB.2	NTENC[CAM]LQR	37	light	517.737822	690.335169	22.72	27.8
H2A	H2AB.2	NTENC[CAM]LQR	37	light	517.737822	576.292242	22.72	27.8
H2A	H2AB.2	NTENC[CAM]LQR	37	light	517.737822	416.261593	22.72	27.8
H2A	H2AB.2	NTENC[CAM]LQR	37	heavy	522.741957	930.43371	22.72	27.8
H2A	H2AB.2	NTENC[CAM]LQR	37	heavy	522.741957	829.386031	22.72	27.8
H2A	H2AB.2	NTENC[CAM]LQR	37	heavy	522.741957	700.343438	22.72	27.8
H2A	H2AB.2	NTENC[CAM]LQR	37	heavy	522.741957	586.300511	22.72	27.8
H2A	H2AB.2	NTENC[CAM]LQR	37	heavy	522.741957	426.269862	22.72	27.8
H2B	Canonical H2B	KESYSVYVYK	38	light	633.324253	1137.546267	20.65	32.9
H2B	Canonical H2B	KESYSVYVYK	38	light	633.324253	1008.503674	20.65	32.9
H2B	Canonical H2B	KESYSVYVYK	38	light	633.324253	758.408317	20.65	32.9
H2B	Canonical H2B	KESYSVYVYK	38	light	633.324253	572.307875	20.65	32.9
H2B	Canonical H2B	KESYSVYVYK	38	light	633.324253	857.40396	20.65	32.9
H2B	Canonical H2B	KESYSVYVYK	38	heavy	637.331353	1145.560466	20.65	32.9
H2B	Canonical H2B	KESYSVYVYK	38	heavy	637.331353	1016.517873	20.65	32.9
H2B	Canonical H2B	KESYSVYVYK	38	heavy	637.331353	766.422516	20.65	32.9
H2B	Canonical H2B	KESYSVYVYK	38	heavy	637.331353	580.322074	20.65	32.9
H2B	Canonical H2B	KESYSVYVYK	38	heavy	637.331353	857.40396	20.65	32.9
H2B	Canonical H2B	KESYSVYVYK	38	light	422.551927	572.307875	20.65	25.1
H2B	Canonical H2B	KESYSVYVYK	38	light	422.551927	409.244546	20.65	25.1
H2B	Canonical H2B	KESYSVYVYK	38	light	422.551927	508.240189	20.65	25.1
H2B	Canonical H2B	KESYSVYVYK	38	light	422.551927	595.272218	20.65	25.1
H2B	Canonical H2B	KESYSVYVYK	38	light	422.551927	694.340632	20.65	25.1
H2B	Canonical H2B	KESYSVYVYK	38	heavy	425.223327	580.322074	20.65	25.1
H2B	Canonical H2B	KESYSVYVYK	38	heavy	425.223327	417.258745	20.65	25.1
H2B	Canonical H2B	KESYSVYVYK	38	heavy	425.223327	508.240189	20.65	25.1
H2B	Canonical H2B	KESYSVYVYK	38	heavy	425.223327	595.272218	20.65	25.1
H2B	Canonical H2B	KESYSVYVYK	38	heavy	425.223327	694.340632	20.65	25.1
H2B	Canonical H2B	ESYSVYVYK	39	light	569.276772	921.471646	24.35	30
H2B	Canonical H2B	ESYSVYVYK	39	light	569.276772	758.408317	24.35	30
H2B	Canonical H2B	ESYSVYVYK	39	light	569.276772	671.376289	24.35	30
H2B	Canonical H2B	ESYSVYVYK	39	light	569.276772	572.307875	24.35	30
H2B	Canonical H2B	ESYSVYVYK	39	light	569.276772	409.244546	24.35	30
H2B	Canonical H2B	ESYSVYVYK	39	heavy	573.283871	929.485845	24.35	30
H2B	Canonical H2B	ESYSVYVYK	39	heavy	573.283871	766.422516	24.35	30
H2B	Canonical H2B	ESYSVYVYK	39	heavy	573.283871	679.390488	24.35	30
H2B	Canonical H2B	ESYSVYVYK	39	heavy	573.283871	580.322074	24.35	30
H2B	Canonical H2B	ESYSVYVYK	39	heavy	573.283871	417.258745	24.35	30
H2B	Canonical H2B, TS H2B.1	EIQTAVR	40	light	408.732334	574.330736	15.95	23
H2B	Canonical H2B, TS H2B.1	EIQTAVR	40	light	408.732334	446.272158	15.95	23
H2B	Canonical H2B, TS H2B.1	EIQTAVR	40	light	408.732334	345.22448	15.95	23
H2B	Canonical H2B, TS H2B.1	EIQTAVR	40	light	408.732334	287.669006	15.95	23
H2B	Canonical H2B, TS H2B.1	EIQTAVR	40	heavy	413.736469	584.339005	15.95	23
H2B	Canonical H2B, TS H2B.1	EIQTAVR	40	heavy	413.736469	456.280427	15.95	23
H2B	Canonical H2B, TS H2B.1	EIQTAVR	40	heavy	413.736469	355.232748	15.95	23
H2B	Canonical H2B, TS H2B.1	EIQTAVR	40	heavy	413.736469	292.67314	15.95	23
H2B	Canonical H2B, TS H2B.1	LLLPGELAK	41	light	477.305135	727.434866	28.89	26
H2B	Canonical H2B, TS H2B.1	LLLPGELAK	41	light	477.305135	614.350802	28.89	26
H2B	Canonical H2B, TS H2B.1	LLLPGELAK	41	light	477.305135	517.298038	28.89	26
H2B	Canonical H2B, TS H2B.1	LLLPGELAK	41	light	477.305135	460.276575	28.89	26
H2B	Canonical H2B, TS H2B.1	LLLPGELAK	41	light	477.305135	307.679039	28.89	26
H2B	Canonical H2B, TS H2B.1	LLLPGELAK	41	heavy	481.312235	735.449065	28.89	26
H2B	Canonical H2B, TS H2B.1	LLLPGELAK	41	heavy	481.312235	622.365001	28.89	26
H2B	Canonical H2B, TS H2B.1	LLLPGELAK	41	heavy	481.312235	525.312237	28.89	26
H2B	Canonical H2B, TS H2B.1	LLLPGELAK	41	heavy	481.312235	468.290774	28.89	26
H2B	Canonical H2B, TS H2B.1	LLLPGELAK	41	heavy	481.312235	311.686139	28.89	26
H2B	TS H2B.1	KESYSIYIYK	42	light	431.895694	586.323525	24.1	25.6
H2B	TS H2B.1	KESYSIYIYK	42	light	431.895694	423.260196	24.1	25.6
H2B	TS H2B.1	KESYSIYIYK	42	light	431.895694	293.6654	24.1	25.6
H2B	TS H2B.1	KESYSIYIYK	42	light	431.895694	595.272218	24.1	25.6
H2B	TS H2B.1	KESYSIYIYK	42	light	431.895694	708.356282	24.1	25.6
H2B	TS H2B.1	KESYSIYIYK	42	heavy	434.567094	594.337724	24.1	25.6
H2B	TS H2B.1	KESYSIYIYK	42	heavy	434.567094	431.274395	24.1	25.6
H2B	TS H2B.1	KESYSIYIYK	42	heavy	434.567094	297.6725	24.1	25.6
H2B	TS H2B.1	KESYSIYIYK	42	heavy	434.567094	595.272218	24.1	25.6
H2B	TS H2B.1	KESYSIYIYK	42	heavy	434.567094	708.356282	24.1	25.6
H2B	TS H2B.1	ESYSIYIYK	43	light	583.292422	949.502946	27.85	30.7
H2B	TS H2B.1	ESYSIYIYK	43	light	583.292422	786.439617	27.85	30.7
H2B	TS H2B.1	ESYSIYIYK	43	light	583.292422	699.407589	27.85	30.7
H2B	TS H2B.1	ESYSIYIYK	43	light	583.292422	586.323525	27.85	30.7
H2B	TS H2B.1	ESYSIYIYK	43	light	583.292422	423.260196	27.85	30.7
H2B	TS H2B.1	ESYSIYIYK	43	heavy	587.299521	957.517145	27.85	30.7
H2B	TS H2B.1	ESYSIYIYK	43	heavy	587.299521	794.453816	27.85	30.7
H2B	TS H2B.1	ESYSIYIYK	43	heavy	587.299521	707.421788	27.85	30.7
H2B	TS H2B.1	ESYSIYIYK	43	heavy	587.299521	594.337724	27.85	30.7
H2B	TS H2B.1	ESYSIYIYK	43	heavy	587.299521	431.274395	27.85	30.7
H2B	subH2B	KLATLAVTFGSK	44	light	618.371538	994.556772	25.92	32.2
H2B	subH2B	KLATLAVTFGSK	44	light	618.371538	822.47198	25.92	32.2
H2B	subH2B	KLATLAVTFGSK	44	light	618.371538	709.387916	25.92	32.2
H2B	subH2B	KLATLAVTFGSK	44	light	618.371538	539.282388	25.92	32.2
H2B	subH2B	KLATLAVTFGSK	44	light	618.371538	1002.598243	25.92	32.2
H2B	subH2B	KLATLAVTFGSK	44	heavy	622.378637	1002.570971	25.92	32.2
H2B	subH2B	KLATLAVTFGSK	44	heavy	622.378637	830.486179	25.92	32.2
H2B	subH2B	KLATLAVTFGSK	44	heavy	622.378637	717.402115	25.92	32.2
H2B	subH2B	KLATLAVTFGSK	44	heavy	622.378637	547.296587	25.92	32.2
H2B	subH2B	KLATLAVTFGSK	44	heavy	622.378637	1002.598243	25.92	32.2
H2B	subH2B	LATLAVTFGSK	45	light	554.324056	923.519659	28.59	29.4
H2B	subH2B	LATLAVTFGSK	45	light	554.324056	822.47198	28.59	29.4
H2B	subH2B	LATLAVTFGSK	45	light	554.324056	709.387916	28.59	29.4
H2B	subH2B	LATLAVTFGSK	45	light	554.324056	638.350802	28.59	29.4
H2B	subH2B	LATLAVTFGSK	45	light	554.324056	539.282388	28.59	29.4
H2B	subH2B	LATLAVTFGSK	45	heavy	558.331156	931.533858	28.59	29.4
H2B	subH2B	LATLAVTFGSK	45	heavy	558.331156	830.486179	28.59	29.4
H2B	subH2B	LATLAVTFGSK	45	heavy	558.331156	717.402115	28.59	29.4
H2B	subH2B	LATLAVTFGSK	45	heavy	558.331156	646.365001	28.59	29.4
H2B	subH2B	LATLAVTFGSK	45	heavy	558.331156	547.296587	28.59	29.4
H2B	H2B.L.2	NSFAIYFPK	46	light	543.784567	885.486902	32.56	28.9
H2B	H2B.L.2	NSFAIYFPK	46	light	543.784567	738.418488	32.56	28.9
H2B	H2B.L.2	NSFAIYFPK	46	light	543.784567	667.381374	32.56	28.9
H2B	H2B.L.2	NSFAIYFPK	46	light	543.784567	554.29731	32.56	28.9
H2B	H2B.L.2	NSFAIYFPK	46	light	543.784567	391.233982	32.56	28.9
H2B	H2B.L.2	NSFAIYFPK	46	heavy	547.791666	893.501101	32.56	28.9
H2B	H2B.L.2	NSFAIYFPK	46	heavy	547.791666	746.432687	32.56	28.9
H2B	H2B.L.2	NSFAIYFPK	46	heavy	547.791666	675.395573	32.56	28.9
H2B	H2B.L.2	NSFAIYFPK	46	heavy	547.791666	562.311509	32.56	28.9
H2B	H2B.L.2	NSFAIYFPK	46	heavy	547.791666	399.248181	32.56	28.9
H2B	H2B.L.2	SVNILDSFVK	47	light	561.313689	935.519659	34.47	29.7
H2B	H2B.L.2	SVNILDSFVK	47	light	561.313689	821.476731	34.47	29.7
H2B	H2B.L.2	SVNILDSFVK	47	light	561.313689	708.392667	34.47	29.7
H2B	H2B.L.2	SVNILDSFVK	47	light	561.313689	595.308603	34.47	29.7
H2B	H2B.L.2	SVNILDSFVK	47	light	561.313689	468.263467	34.47	29.7
H2B	H2B.L.2	SVNILDSFVK	47	heavy	565.320788	943.533858	34.47	29.7
H2B	H2B.L.2	SVNILDSFVK	47	heavy	565.320788	829.49093	34.47	29.7
H2B	H2B.L.2	SVNILDSFVK	47	heavy	565.320788	716.406866	34.47	29.7
H2B	H2B.L.2	SVNILDSFVK	47	heavy	565.320788	603.322802	34.47	29.7
H2B	H2B.L.2	SVNILDSFVK	47	heavy	565.320788	472.270567	34.47	29.7
H2B	H2B.L.2	IASEASFLAR	48	light	532.790381	880.452307	25.18	28.4
H2B	H2B.L.2	IASEASFLAR	48	light	532.790381	793.420279	25.18	28.4
H2B	H2B.L.2	IASEASFLAR	48	light	532.790381	664.377686	25.18	28.4
H2B	H2B.L.2	IASEASFLAR	48	light	532.790381	593.340572	25.18	28.4
H2B	H2B.L.2	IASEASFLAR	48	light	532.790381	506.308544	25.18	28.4
H2B	H2B.L.2	IASEASFLAR	48	heavy	537.794515	890.460576	25.18	28.4
H2B	H2B.L.2	IASEASFLAR	48	heavy	537.794515	803.428548	25.18	28.4
H2B	H2B.L.2	IASEASFLAR	48	heavy	537.794515	674.385955	25.18	28.4
H2B	H2B.L.2	IASEASFLAR	48	heavy	537.794515	603.348841	25.18	28.4
H2B	H2B.L.2	IASEASFLAR	48	heavy	537.794515	516.316813	25.18	28.4
H4	H4	DNIQGITKPAIR	49	light	663.380425	983.59964	20.23	34.2
H4	H4	DNIQGITKPAIR	49	light	663.380425	685.435535	20.23	34.2
H4	H4	DNIQGITKPAIR	49	light	663.380425	584.387856	20.23	34.2
H4	H4	DNIQGITKPAIR	49	light	663.380425	456.292893	20.23	34.2
H4	H4	DNIQGITKPAIR	49	light	663.380425	605.866954	20.23	34.2
H4	H4	DNIQGITKPAIR	49	light	442.589376	605.866954	20.23	26.1
H4	H4	DNIQGITKPAIR	49	light	442.589376	548.84549	20.23	26.1
H4	H4	DNIQGITKPAIR	49	light	442.589376	492.303458	20.23	26.1
H4	H4	DNIQGITKPAIR	49	light	442.589376	428.274169	20.23	26.1
H4	H4	DNIQGITKPAIR	49	light	442.589376	399.763438	20.23	26.1
H4	H4	RISGLIYEETR	50	light	446.245497	697.315145	24.38	26.3
H4	H4	RISGLIYEETR	50	light	446.245497	534.251817	24.38	26.3
H4	H4	RISGLIYEETR	50	light	446.245497	534.272021	24.38	26.3
H4	H4	RISGLIYEETR	50	light	446.245497	349.161211	24.38	26.3
H4	H4	RISGLIYEETR	50	light	446.245497	640.414071	24.38	26.3
H4	H4	ISGLIYEETR	51	light	590.814053	1067.536765	25.48	31
H4	H4	ISGLIYEETR	51	light	590.814053	980.504737	25.48	31
H4	H4	ISGLIYEETR	51	light	590.814053	534.251817	25.48	31
H4	H4	ISGLIYEETR	51	light	590.814053	534.272021	25.48	31
H4	H4	ISGLIYEETR	51	light	590.814053	647.376289	25.48	31
H4	H4	VFLENVIR	52	light	495.292559	890.509428	30.14	26.8
H4	H4	VFLENVIR	52	light	495.292559	501.314357	30.14	26.8
H4	H4	VFLENVIR	52	light	495.292559	445.758352	30.14	26.8
H4	H4	VFLENVIR	52	light	495.292559	372.224145	30.14	26.8
H4	H4	VFLENVIR	52	light	495.292559	702.382102	30.14	26.8
H4	H4	DAVTYTEHAK	53	light	567.774927	948.478522	15.57	30
H4	H4	DAVTYTEHAK	53	light	567.774927	849.410108	15.57	30
H4	H4	DAVTYTEHAK	53	light	567.774927	748.36243	15.57	30
H4	H4	DAVTYTEHAK	53	light	567.774927	585.299101	15.57	30
H4	H4	DAVTYTEHAK	53	light	567.774927	550.250754	15.57	30
H4	H4	KTVTAMDVVYALK	54	light	719.902345	1209.654772	31.32	36.7
H4	H4	KTVTAMDVVYALK	54	light	719.902345	1110.586358	31.32	36.7
H4	H4	KTVTAMDVVYALK	54	light	719.902345	1009.53868	31.32	36.7
H4	H4	KTVTAMDVVYALK	54	light	719.902345	938.501566	31.32	36.7
H4	H4	KTVTAMDVVYALK	54	light	719.902345	807.461081	31.32	36.7
H4	H4	KTVTAMDVVYALK	54	light	480.270655	692.434138	31.32	28
H4	H4	KTVTAMDVVYALK	54	light	480.270655	593.365724	31.32	28
H4	H4	KTVTAMDVVYALK	54	light	480.270655	494.29731	31.32	28
H4	H4	KTVTAMDVVYALK	54	light	480.270655	501.303124	31.32	28
H4	H4	KTVTAMDVVYALK	54	light	480.270655	747.370552	31.32	28
H4	H4	KTVTAM[+16]DVVYALK	54	light	727.899802	1025.533595	26.82	37
H4	H4	KTVTAM[+16]DVVYALK	54	light	727.899802	954.496481	26.82	37
H4	H4	KTVTAM[+16]DVVYALK	54	light	727.899802	807.461081	26.82	37
H4	H4	KTVTAM[+16]DVVYALK	54	light	485.602294	807.461081	26.82	28.3
H4	H4	KTVTAM[+16]DVVYALK	54	light	485.602294	593.365724	26.82	28.3
H4	H4	KTVTAM[+16]DVVYALK	54	light	485.602294	494.29731	26.82	28.3
H4	H4	KTVTAM[+16]DVVYALK	54	light	485.602294	501.303124	26.82	28.3
H4	H4	KTVTAM[+16]DVVYALK	54	light	485.602294	763.365467	26.82	28.3
H4	H4	TVTAMDVVYALK	55	light	655.854863	1110.586358	35.01	33.9
H4	H4	TVTAMDVVYALK	55	light	655.854863	1009.53868	35.01	33.9
H4	H4	TVTAMDVVYALK	55	light	655.854863	938.501566	35.01	33.9
H4	H4	TVTAMDVVYALK	55	light	655.854863	807.461081	35.01	33.9
H4	H4	TVTAMDVVYALK	55	light	655.854863	555.796817	35.01	33.9
H4	H4	TVTAM[+16]DVVYALK	55	light	663.852321	1126.581273	30.64	34.2
H4	H4	TVTAM[+16]DVVYALK	55	light	663.852321	1025.533595	30.64	34.2
H4	H4	TVTAM[+16]DVVYALK	55	light	663.852321	954.496481	30.64	34.2
H4	H4	TVTAM[+16]DVVYALK	55	light	663.852321	494.29731	30.64	34.2
H4	H4	TVTAM[+16]DVVYALK	55	light	663.852321	563.794275	30.64	34.2
