# Supplementary material for: Systematic quantitative analysis of H2A and H2B variants by targeted proteomics
Source: Epigenetics Chromatin. 2018 Jan 12;11:2. doi: 10.1186/s13072-017-0172-y (PMC5767011; doi:10.1186/s13072-017-0172-y)
Supplement: Supplementary file 7 — Additional file 7. PRM transition results. List of transitions used to quantify each monitored peptide. Precursor charge, fragment ion, light precursor m/z ratio, light product m/z ratio, light retention time are indicated. [file 13072_2017_172_MOESM7_ESM.xlsx]

## Sheet: SuppTable6
Family	Protein name	Peptide number	Peptide Sequence	Precursor Charge	Fragment Ion	light Precursor Mz	light Product Mz	light Retention Time
H2A	Canonical H2A, H2A.J, H2A.X, H2AZ.1, H2AZ.2, TS H2A.1	1	AGLQFPVGR	2	y7	472.769	816.473	21.87
H2A	Canonical H2A, H2A.J, H2A.X, H2AZ.1, H2AZ.2, TS H2A.1	1	AGLQFPVGR	2	y6	472.769	703.389	21.87
H2A	Canonical H2A, H2A.J, H2A.X, H2AZ.1, H2AZ.2, TS H2A.1	1	AGLQFPVGR	2	b5	472.769	517.277	21.87
H2A	H2AZ.1, H2AZ.2	4	GDEELDSLIK	2	y7	559.782	817.467	23.28
H2A	H2AZ.1, H2AZ.2	4	GDEELDSLIK	2	y6	559.782	688.424	23.28
H2A	H2AZ.1, H2AZ.2	4	GDEELDSLIK	2	y5	559.782	575.34	23.28
H2A	H2AZ.1, H2AZ.2	5	ATIAGGGVIPHIHK	2	y11	685.899	1085.62	15.85
H2A	H2AZ.1, H2AZ.2	5	ATIAGGGVIPHIHK	2	y10	685.899	1014.58	15.85
H2A	H2AZ.1, H2AZ.2	5	ATIAGGGVIPHIHK	2	y5	685.899	631.367	15.85
H2A	Macro-H2A.1, Macro-H2A.2, Macro-H2A.3	6	AGVIFPVGR	2	y6	458.274	688.414	22.72
H2A	Macro-H2A.1, Macro-H2A.2, Macro-H2A.3	6	AGVIFPVGR	2	y5	458.274	575.33	22.72
H2A	Macro-H2A.1, Macro-H2A.2, Macro-H2A.3	6	AGVIFPVGR	2	y4	458.274	428.262	22.72
H2A	Macro-H2A.1	8	LEAIITPPPAK	2	y8	575.348	836.524	19.84
H2A	Macro-H2A.1	8	LEAIITPPPAK	2	y7	575.348	723.44	20.06
H2A	Macro-H2A.1	8	LEAIITPPPAK	2	b6	575.348	641.387	19.36
H2A	Macro-H2A.1	11	SIAFPSIGSGR	2	y9	546.296	891.468	23.67
H2A	Macro-H2A.1	11	SIAFPSIGSGR	2	y7	546.296	673.363	23.67
H2A	Macro-H2A.2, Macro-H2A.3	12	GVTIASGGVLPR	2	y8	563.833	756.436	20.4
H2A	Macro-H2A.2, Macro-H2A.3	12	GVTIASGGVLPR	2	y7	563.833	685.399	20.4
H2A	H2AL.1- H2al1a	20	GELPFSLVDR	2	y7	566.803	833.452	29.51
H2A	H2AL.1- H2al1a	20	GELPFSLVDR	2	y6	566.803	736.399	29.51
H2A	H2AL.1- H2al1a	20	GELPFSLVDR	2	y5	566.803	589.33	29.49
H2A	H2AL.1- H2al1b, H2al1e, H2al1k, H2al1m, H2al1n	22	GELPLSLVDR	2	y7	549.811	799.467	26.79
H2A	H2AL.1- H2al1b, H2al1e, H2al1k, H2al1m, H2al1n	22	GELPLSLVDR	2	y6	549.811	702.414	26.79
H2A	H2AL.1- H2al1b, H2al1e, H2al1k, H2al1m, H2al1n	22	GELPLSLVDR	2	y5	549.811	589.33	26.79
H2A	H2AL.1- H2al1b	23	IAPEDVHLVVQNNEQLR	2	y11	987.524	1349.73	21.38
H2A	H2AL.1- H2al1b	23	IAPEDVHLVVQNNEQLR	2	y10	987.524	1212.67	21.38
H2A	H2AL.1- H2al1b	23	IAPEDVHLVVQNNEQLR	2	y9	987.524	1099.59	21.38
H2A	H2AL.1- H2al1a, H2al1e, H2al1k, H2al1m	24	LVVQNNEQLR	2	y8	606.838	1000.52	13.94
H2A	H2AL.1- H2al1a, H2al1e, H2al1k, H2al1m	24	LVVQNNEQLR	2	y7	606.838	901.449	13.94
H2A	H2AL.1- H2al1a, H2al1e, H2al1k, H2al1m	24	LVVQNNEQLR	2	y6	606.838	773.39	13.94
H2A	H2AL.2, Y-Chr H2AL.3	29	AELQFPVSR	2	y7	523.785	846.483	21.32
H2A	H2AL.2, Y-Chr H2AL.3	29	AELQFPVSR	2	y5	523.785	605.341	21.28
H2A	H2AL.2, Y-Chr H2AL.3	29	AELQFPVSR	2	y4	523.785	458.272	21.28
H2B	Canonical H2B	38	KESYSVYVYK	2	y8	633.324	1008.5	15.14
H2B	Canonical H2B	38	KESYSVYVYK	2	y2	633.324	310.176	15.14
H2B	Canonical H2B	38	KESYSVYVYK	2	b7	633.324	857.404	15.14
H2B	Canonical H2B	39	ESYSVYVYK	2	y6	569.277	758.408	18.51
H2B	Canonical H2B	39	ESYSVYVYK	2	y4	569.277	572.308	18.51
H2B	Canonical H2B	39	ESYSVYVYK	2	y2	569.277	310.176	18.51
H2B	Canonical H2B, TS H2B.1	41	LLLPGELAK	2	y7	477.305	727.435	24.5
H2B	Canonical H2B, TS H2B.1	41	LLLPGELAK	2	y6	477.305	614.351	24.5
H2B	Canonical H2B, TS H2B.1	41	LLLPGELAK	2	y5	477.305	517.298	24.5
H2B	TS H2B.1	42	KESYSIYIYK	2	b6	647.34	708.356	18.49
H2B	TS H2B.1	42	KESYSIYIYK	2	b7	647.34	871.42	18.46
H2B	TS H2B.1	42	KESYSIYIYK	2	b8	647.34	984.504	18.51
H2B	TS H2B.1	42	KESYSIYIYK	3	y4	431.896	586.324	18.49
H2B	TS H2B.1	42	KESYSIYIYK	3	b4	431.896	508.24	18.49
H2B	TS H2B.1	42	KESYSIYIYK	3	b5	431.896	595.272	18.49
H2B	TS H2B.1	43	ESYSIYIYK	2	y6	583.292	786.44	22.51
H2B	TS H2B.1	43	ESYSIYIYK	2	y4	583.292	586.324	22.51
H2B	TS H2B.1	43	ESYSIYIYK	2	y2	583.292	310.176	22.48
H2B	subH2B	44	KLATLAVTFGSK	3	y5	412.583	539.282	20.76
H4	H4	50	RISGLIYEETR	2	b7	668.865	803.477	17.22
H4	H4	50	RISGLIYEETR	2	b8	668.865	932.52	17.22
H4	H4	50	RISGLIYEETR	2	b9	668.865	1061.56	17.22
H4	H4	50	RISGLIYEETR	3	y5	446.245	697.315	17.22
H4	H4	50	RISGLIYEETR	3	y4	446.245	534.252	17.22
H4	H4	50	RISGLIYEETR	3	b5	446.245	527.33	17.22
H4	H4	51	ISGLIYEETR	2	y7	590.814	923.483	19.85
H4	H4	51	ISGLIYEETR	2	y6	590.814	810.399	19.81
H4	H4	51	ISGLIYEETR	2	y5	590.814	697.315	19.85
H4	H4	52	VFLENVIR	2	y6	495.293	743.441	25.56
H4	H4	52	VFLENVIR	2	y5	495.293	630.357	25.56
H4	H4	52	VFLENVIR	2	y4	495.293	501.314	25.56
